# Supplementary material for: Contribution of Structure Learning Algorithms in Social Epidemiology: Application to Real-World Data
Source: Int J Environ Res Public Health. 2025 Feb 27;22(3):348. doi: 10.3390/ijerph22030348 (PMC11941975; doi:10.3390/ijerph22030348)
Supplement: Supplementary file 1 [file ijerph-22-00348-s001.zip]

Archive with 1 entries (1 files):
- ijerph-3451922-supplementary.pdf
